# Supplementary material for: Somatic PIK3R1 variation as a cause of vascular malformations and overgrowth
Source: Genet Med. 2021 May 26;23(10):1882–8. doi: 10.1038/s41436-021-01211-z (PMC8486672; doi:10.1038/s41436-021-01211-z)
Supplement: Supplementary file 2 — Supplementary Table [file 41436_2021_1211_MOESM2_ESM.xlsx]

## Sheet: FINAL Supplemental Table
Individual	PIK3R1 DNA Variant GRCh37/hg19a	Location in Gene	PIK3R1 Coding Variant (NM_181523.3)a	Predicted Protein Consequence	Variant Classification (ACMG/AMP Modified Criteria)	ClinVar Accession	Variant Type	Protein Domainb	Tissue Sequencedc	Variant Allele Frequency/ Fraction (VAF)% by NGS	Assay Methodology	Read Depth at Variant Positiond	Reference/Alternate allele depth (read strand counts)	Documented in COSMIC - Identical amino acid change/Any missense change at codon (%)e	Cancer Hotspot (Y/N); (Q-value) cancerhotspots.orgf	VarSome Variant Search Engine Linkg
13	chr5:67589138G>A	Exon 10	c.1126G>A	p.(Gly376Arg)	Pathogenic (PS_CANCER, PS3, PS2_Mod, PP2)	SCV001478395	Missense	SH2	FT	2.9	NGS Gene Panel Custom Capture	2772	2689 (1483+; 1206-) / 81 (44+;37-)	26/27 (96.3%) COSM35827	Y; (1.68 x 10-19)	https://varsome.com/variant/hg19/NM_181523.3(PIK3R1)%3Ac.1126G%3EA
17	chr5:67589592_67589602delinsTTCAAGAAAAAAGTTTCTTGAAA	Exon 11	c.1355_1365delinsTTCAAGAAAAAAGTTTCTTGAAA	p.(Tyr452_Gln455delinsPheGlnGluLysSerPheLeuLys)	Likely Pathogenic (PS2, PM_CANCER, PM4)	SCV001478396	Inframe Deletion	PI3K_P85_iSH2	FFPE	6.4	NGS Gene Panel Custom Capture	1086	1002 (527+; 475-) / 83 (48+; 35-)	0 (0%)h	Y; (9.35 x 10-183)	https://varsome.com/variant/hg19/chr5%2067589591%20.%20TATAACACTCAG%20TTTCAAGAAAAAAGTTTCTTGAAA
14	chr5:67589629_67589640delTAGATTATATGA	Exon 11	c.1392_1403delTAGATTATATGA	p.(Asp464_Tyr467del)	Likely Pathogenic (PS2_Mod, PM_CANCER, PM4)	SCV001478397	Inframe Deletion	PI3K_P85_iSH2	FT	1.5	NGS Gene Panel Custom Capture	1290	1274 (658+; 616-)/ 15 (2+; 13-)	14/14 (100%)i COSM3736943, COSM4714460, COSM4714461, COSM87228	Y; (9.35 x 10-183)	https://varsome.com/variant/hg19/5%3A67589623%3A12%3A
1	chr5:67591097A>G	Exon 13	c.1690A>G	p.(Asn564Asp)	Pathogenic (PS_CANCER, PS2, PS3, PS4_Mod, PP2)	SCV001478398	Missense	PI3K_P85_iSH2	CT	39.8	NGS Gene Panel Custom Capture; RFLP Variant Verification	1224	734 (392+; 342-) / 490 (267+; 223-)	41/43 (95.3%) COSM42912	Y; (1.08 x 10-23)	https://varsome.com/variant/hg19/NM_181523.3(PIK3R1)%3Ac.1690A%3EG
2	chr5:67591097A>G	Exon 13	c.1690A>G	p.(Asn564Asp)	Pathogenic (PS_CANCER, PS2, PS3, PS4_Mod, PP2)	SCV001478398	Missense	PI3K_P85_iSH2	FT	24	NGS Gene Panel Custom Capture; RFLP Variant Verification	321	243 (119+; 124-) / 78 (39+; 39-)	41/43 (95.3%) COSM42912	Y; (1.08 x 10-23)	https://varsome.com/variant/hg19/NM_181523.3(PIK3R1)%3Ac.1690A%3EG
3	chr5:67591097A>G	Exon 13	c.1690A>G	p.(Asn564Asp)	Pathogenic (PS_CANCER, PS2, PS3, PS4_Mod, PP2)	SCV001478398	Missense	PI3K_P85_iSH2	FFPE	3.4	NGS Gene Panel Custom Capture	1980	1911 (958+; 953-) / 68 (31+; 37-)	41/43 (95.3%) COSM42912	Y; (1.08 x 10-23)	https://varsome.com/variant/hg19/NM_181523.3(PIK3R1)%3Ac.1690A%3EG
10	chr5:67591097A>G	Exon 13	c.1690A>G	p.(Asn564Asp)	Pathogenic (PS_CANCER, PS2, PS3, PS4_Mod, PP2)	SCV001478398	Missense	PI3K_P85_iSH2	FT	2.8	NGS Gene Panel Custom Capture	2779	2697 (1363+; 1334-)/ 78(40+; 38-)	41/43 (95.3%) COSM42912	Y; (1.08 x 10-23)	https://varsome.com/variant/hg19/NM_181523.3(PIK3R1)%3Ac.1690A%3EG
12	chr5:67591097A>G	Exon 13	c.1690A>G	p.(Asn564Asp)	Pathogenic (PS_CANCER, PS2, PS3, PS4_Mod, PP2)	SCV001478398	Missense	PI3K_P85_iSH2	FT	2.2	NGS Gene Panel Custom Capture	4159	4062 (2058+;2004-)/ 93 (55+;38-)	41/43 (95.3%) COSM42912	Y; (1.08 x 10-23)	https://varsome.com/variant/hg19/NM_181523.3(PIK3R1)%3Ac.1690A%3EG
16	chr5:67591097A>G	Exon 13	c.1690A>G	p.(Asn564Asp)	Pathogenic (PS_CANCER, PS2, PS3, PS4_Mod, PP2)	SCV001478398	Missense	PI3K_P85_iSH2	FT	1.8	NGS Gene Panel Custom Capture	6616	6494 (3252+; 3242-)/ 118 (56+;62-)	41/43 (95.3%) COSM42912	Y; (1.08 x 10-23)	https://varsome.com/variant/hg19/NM_181523.3(PIK3R1)%3Ac.1690A%3EG
4	chr5:67591106A>G	Exon 13	c.1699A>G	p.(Lys567Glu)	Pathogenic (PS_CANCER, PS2, PS4_Sup, PP2)	SCV001478399	Missense	PI3K_P85_iSH2	FT	4.1	NGS Gene Panel Custom Capture; NGS High Depth Amplicon Variant Verification	2675	2563 (1286+; 1277-)/ 111 (55+; 56-)	33/33 (100%) COSM1069611	Y; (3.35 x 10-17)	https://varsome.com/variant/hg19/NM_181523.3(PIK3R1)%3Ac.1699A%3EG
9	chr5:67591106A>G	Exon 13	c.1699A>G	p.(Lys567Glu)	Pathogenic (PS_CANCER, PS2, PS4_Sup, PP2)	SCV001478399	Missense	PI3K_P85_iSH2	FT	2.3	NGS Gene Panel Custom Capture	2737	2674 (1341+; 1333-)/ 62 (29+;33-)	33/33 (100%) COSM1069611	Y; (3.35 x 10-17)	https://varsome.com/variant/hg19/NM_181523.3(PIK3R1)%3Ac.1699A%3EG
11	chr5:67591106A>G	Exon 13	c.1699A>G	p.(Lys567Glu)	Pathogenic (PS_CANCER, PS2, PS4_Sup, PP2)	SCV001478399	Missense	PI3K_P85_iSH2	FT	1.1	NGS Gene Panel Custom Capture	1425	1408 (713+;695-)/ 15(11+;4-)	33/33 (100%) COSM1069611	Y; (3.35 x 10-17)	https://varsome.com/variant/hg19/NM_181523.3(PIK3R1)%3Ac.1699A%3EG
5	chr5:67591142_67591142delCAATAC	Exon 13	c.1735_1740delCAATAC	p.(Gln579_Tyr580del)	Pathogenic (PS2, PS3, PM_CANCER, PM4,)	SCV001478400	Inframe Deletion	PI3K_P85_iSH2	FT	13.3	NGS Gene Panel Custom Capture	1832	1572 (695+;876-)/ 245(101+;144-)	0 (0%)h	Y; (8.13 x 10-89)	https://varsome.com/variant/hg19/5%3A67591140%3A6%3A
6	chr5:67591242_67591253delTTTCAGGTGGTT	Intron13/ Exon 14 Junction	c.1746-6_1751delTTTCAGGTGGTT	p.(Met582_Asp605delinsIle)	Pathogenic (PS2, PS3, PM_CANCER, PM4, PS4_Sup)	SCV001478401	Splice-site	PI3K_P85_iSH2	FT	3.1	NGS Gene Panel Custom Capture; NGS High Depth Amplicon Variant Verification	4205	4083 (2023+, 2060-)/ 131 (60+, 71-)	0 (0%)h	Y; (3.86 x 10-13)	https://varsome.com/variant/hg19/5%3A67591239%3A12%3A
7	chr5:67591243_67591250delTTCAGGTG	Intron13/ Exon 14 Junction	c.1746-5_1748delTTCAGGTG	p.(Met582_Asp605delinsIle)	Pathogenic (PS2, PS3, PM_CANCER, PM4, PS4_Sup)	SCV001478402	Splice-site	PI3K_P85_iSH2	FFPE	5.9	NGS Gene Panel Custom Capture	1174	1096 (622+; 474-)/ 68(43+;25-)	0 (0%)h	Y; (3.86 x 10-13)	https://varsome.com/variant/hg19/5%3A67591243%3A8%3A
8	chr5:67591250_67591252delGGT	Intron13/ Exon 14 Junction	c.1748_1750delGGT	p.(Met582_Asp605delinsIle)	Pathogenic (PS2, PS3, PM_CANCER, PM4, PS4_Sup)	SCV001478403	Splice-site	PI3K_P85_iSH2	FT	1.4	NGS Gene Panel Custom Capture	2886	2845 (1362+; 1483-)/ 40 (21+; 19-)	3/3 (100%)i COSM2157179	Y; (3.86 x 10-13)	https://varsome.com/variant/hg19/5%3A67591247%3A3%3A
15	chr5:67591250_67591252delGGT	Intron13/ Exon 14 Junction	c.1748_1750delGGT	p.(Met582_Asp605delinsIle)	Pathogenic (PS2, PS3, PM_CANCER, PM4, PS4_Sup)	SCV001478403	Splice-site	PI3K_P85_iSH2	FT	2.2	NGS Gene Panel Custom Capture	3317	3225 (1716+; 1509-) / 90 (45+; 45-)	3/3 (100%)i COSM2157179	Y; (3.86 x 10-13)	https://varsome.com/variant/hg19/5%3A67591247%3A3%3A
aAs per Human Genome Variation Society (HGVS) nomenclature conventions, for all variant descriptions the most 3’ position possible of the reference sequence is assigned to have been changed (3’rule) (PMID: 26931183)
bPI3K_P85_iSH2 = Phosphatidylinositol 3-kinase regulatory subunit P85 inter-SH2 domain
cFT= Fresh Frozen Tissue; FFPE= Formalin-Fixed Paraffin-Embedded Tissue; CT= Cultured Tissue
dFor deletion variants, base position 5' of deletion start used for depth count
eCOSMIC (v88) https://cancer.sanger.ac.uk/cosmic (Accessed 4-7-2019) (PMID: 30371878)
fcancerhotspots.org (accessed 11-8-2020) (PMID: 26619011; 28115009)
gvarsome.com (PMID: 30376034) All variant attributes were manually curated through the use of genomic databases and literature, with Varsome.com used as one such interface to access links to data sources and to serve as a visualization of local sequence context
hPIK3R1 deletions occuring within the PI3K_p85_iSH2 domain among a region of frequent insertion/deletion events
iDeletion events matched on genomic coordinates in COSMIC
